# Supplementary material for: Osteology of the first skull of Aetosauroides scagliai Casamiquela 1960 (Archosauria: Aetosauria) from the Upper Triassic of southern Brazil (Hyperodapedon Assemblage Zone) and its phylogenetic importance
Source: PLoS One. 2018 Aug 15;13(8):e0201450. doi: 10.1371/journal.pone.0201450 (PMC6093665; doi:10.1371/journal.pone.0201450)
Supplement: S1 Supporting Information — (TXT) [file pone.0201450.s001.txt]

xread
83 28
Postosuchus_kirkpatricki	0000000000000000000000000000000000000000000000000000-------------------00---------0
Revueltosaurus_callenderi	00000010011001011010000110000000012001000110010110110000000000000-0000011---------2
Aetobarbakinoides_brasiliensis	???????????????????????????????????10?000000??01???11?0?0??000?001????1????????????
Aetosaurus_ferratus	0110111001000211110102?101111100122?01000??000001?11110000000001010000112001-000002
Coahomasuchus_kahleorum	??????10???00??111?1??01000?0?0?120001000010?11????1110000000001010000112001-000002
Typothorax_coccinarum	011?012000?0???2?10100?10?01010102211001101000110011210201000012010000112101-020122
Stenomyti_hungae	0111111000000201000111???10121?1122????????????????1110?0000?000020100112001-000001
Apachesuchus_heckerti	???????????????????????????????????????????????????1310?0?00?0020100?0???????????2?
Redondasuchus_rinehardti	????????????????????????????????????120????????????121020?0000120100?01121?1-02012?
Tecovasuchus_chatterjeei	???????????????????????10???????????0?0????0???????110120???0012120000112102112012?
Paratypothorax_sp.	???????????????????????????????????????110111?0????210020?000012120000212102112012?
Rioarribasuchus_chamaensis	????????????????????????????????????????????1??????210000?000012020000412102112012?
Paratypothorax_andressorum	01101110010002121?1112???1??01?0?11?????1011???????210120?000012120000212102112012?
Neoaetosauroides_engaeus	1110?12?0?1112???1?10100001121?1?22011000????01010?1100?00000000020100112001-000002
Calyptosuchus_wellesi	??????????????????????????0????????0000000100???0?0111010?000001010100112001-000002
Adamanasuchus_eisenhardtae	???????????????????????????????????????????????????11101?????011010101?120?1-00000?
Scurtax_deltatylus	?????1????1????????101001???2??????0000000100???010111010?000001010102112001-000002
Stagonolepis_olenkae	11101120101??20??111000001111110122???00001??0011??11100??000000010000112001-00000?
Desmatosuchus_spurensis	?1???121101110??0?1100101??????10??1020010000???10030000111111000012101123100211210
Gorgetosuchus_pekinensis	???????????????????????????????????????????????????20100010?210?011?10?122000?11?1?
Lucasuchus_hunti	???????????????????????????????????????????????????11000111121000002103122000211?1?
Desmatosuchus_smalli	11221121101110010011??1012111101022002001000001110030000111111000012101123100211210
Sierritasuchus_macalpini	???????????????????????????????????0000010?0???????10100111111000012101122001211?1?
Longosuchus_meadei	?1???121?0010????1?1011110111110122100000010010110010100111111000112101122001211210
Stagonolepis_robertsoni	111011101110110??0?100?00101211012200100001000001101110000000000010000112001-000002
Polesinesuchus_aurelioi	???????????????????????0???????????00100??100000111111000?001000010?0011??????????2
Aetosauroides_scagliai	?0101110010??2????0100?1010101???1?00110001001000001110000000000010000112001-000002
UFSM_11505		1010111001000?????01?????1?1011??10???10???00??????????????????????????1??????????2

;


proc /;
comments 0
;
